# Supplementary material for: Homozygous SPAG6 variants can induce nonsyndromic asthenoteratozoospermia with severe MMAF
Source: Reprod Biol Endocrinol. 2022 Mar 1;20:41. doi: 10.1186/s12958-022-00916-3 (PMC8886842; doi:10.1186/s12958-022-00916-3)
Supplement: Supplementary file 3 — Additional file 3. [file 12958_2022_916_MOESM3_ESM.xlsx]

## Sheet: Sheet1
Supplementary Table 2. Predicted as pathogenic variants identified in two patients carrying SPAG6 variants
Subject	Genotype	Chr	Start	End	Ref	Alt	Func.refGene	Gene.refGene	GeneDetail.refGene	ExonicFunc.refGene	AAChange.refGene	cytoBand	1KGP	gnomad_exome_all	gnomad_exome_eas	gnomad_genome_all	gnomad_genome_eas	ExAc_all	ExAc_eas	CLNREVSTAT	CLNSIG	InterVar_automated	DamagePredCount	SIFT_pred	Polyphen2_HVAR_pred	MutationTaster_pred	CADD_phred	gnomAD_exomes_nhomalt(125,748 samples)	gnomAD_exomes_EAS_nhomalt(9,197 samples)	gnomAD_exomes_controls_nhomalt(54,704 samples)	gnomAD_exomes_controls_EAS_nhomalt(4,523 samples)	gnomAD_genomes_nhomalt(71,702 samples)	gnomAD_genomes_EAS_AF(1,567 samples)	gnomAD_genomes_EAS_nhomalt(1,567 samples)	Otherinfo2	Otherinfo3	IDDB	Testis expression	Ovary expression	Uterus expression	Vagina expression	Testis enrichment	Ovary enrichment	Uterus enrichment	Vagina enrichment	Pathway(ConsensusPathDB)	Pathway(KEGG)_full	Function_description	Disease_description
F1 II-1	Hom	chr3	97594185	97594185	C	G	exonic	CRYBG3	.	nonsynonymous SNV	CRYBG3:NM_153605:exon4:c.C4147G:p.L1383V	3q11.2	0.0249601	.	.	0.0037	0.0559	.	.	.	.	Uncertain significance	0.6	.	.	.	0.007	.	.	.	.	12	0.0558748	5	479.64	45	na	8.67006	2.88612	5.7909	7.13514	1.77098	0.589528	1.18287	1.45745	.	.	FUNCTION: Isoform vlAKAP: Anchoring protein that mediates the subcellular compartmentation of protein kinase A (PKA). {ECO:0000269|PubMed:25097019}.;	.
F1 II-1	Hom	chr10	16957924	16957924	C	A	exonic	CUBN	.	nonsynonymous SNV	CUBN:NM_001081:exon46:c.G7106T:p.G2369V	10p13	0.000199681	0.0001	0.0017	5.59e-05	0.0026	0.0001	0.0016	criteria_provided,_single_submitter	Uncertain_significance	Uncertain significance	11.2	D	D	D	22.9	0	0	0	0	0	0.00255755	0	839.75	60	na	2.22145	1.97691	0.822746	0.560715	1.63157	1.45197	0.604276	0.411824	Vitamin digestion and absorption - Homo sapiens (human);Vitamin B12 Metabolism;Metabolism of lipids;HDL clearance;Cobalamin (Cbl, vitamin B12) transport and metabolism;Metabolism;Plasma lipoprotein clearance;Transport of small molecules;Metabolism of water-soluble vitamins and cofactors;Metabolism of steroids;Metabolism of vitamins and cofactors;Vitamin D (calciferol) metabolism;Plasma lipoprotei…	.	FUNCTION: Cotransporter which plays a role in lipoprotein, vitamin and iron metabolism, by facilitating their uptake. Binds to ALB, MB, Kappa and lambda-light chains, TF, hemoglobin, GC, SCGB1A1, APOA1, high density lipoprotein, and the GIF-cobalamin complex. The binding of all ligands requires calcium. Serves as important transporter in several absorptive epithelia, including intestine, renal pr…	DISEASE: Recessive hereditary megaloblastic anemia 1 (RH-MGA1) [MIM:261100]: Due to selective malabsorption of vitamin B12. Defects in vitamin B12 absorption lead to impaired function of thymidine synthase. As a consequence DNA synthesis is interrupted. Rapidly dividing cells involved in erythropoiesis are particularly affected. {ECO:0000269|PubMed:10080186, ECO:0000269|PubMed:10887099}. Note=The…
F1 II-1	Hom	chr1	222721107	222721107	-	TC	exonic	HHIPL2	.	frameshift insertion	HHIPL2:NM_024746:exon1:c.279_280insGA:p.H94Dfs*59	1q41	.	2.806e-05	0.0004	2.094e-05	0.001	2.486e-05	0.0003	.	.	.	.	.	.	.	.	.	.	.	.	.	.	.	5124.92	121	na	5.74671	0.201294	0.105074	0.304171	35.7173	1.2511	0.653063	1.8905	.	.	.	.
F1 II-1	Hom	chr10	22657443	22657443	C	A	exonic	SPAG6	.	nonsynonymous SNV	SPAG6:NM_001253855:exon3:c.C242A:p.A81D,SPAG6:NM_012443:exon4:c.C308A:p.A103D,SPAG6:NM_172242:exon4:c.C308A:p.A103D,SPAG6:NM_001253854:exon7:c.C233A:p.A78D	10p12.2	.	.	.	.	.	.	.	.	.	Uncertain significance	18.2	D	D	D	25.5	.	.	.	.	.	.	.	1982.96	62	SPAG6	40.3678	0.0244572	0.0168643	0.0194241	58.9806	0.035734	0.0246401	0.0283803	.	.	FUNCTION: Important for structural integrity of the central apparatus in the sperm tail and for flagellar motility. {ECO:0000250, ECO:0000269|PubMed:10493827}.;	.
F1 II-1	Het	chr16	1552644	1552644	A	C	splicing	TELO2	NM_016111:exon14:c.1654-2A>C;NM_001351846:exon14:c.1654-2A>C	.	.	16p13.3	.	4.031e-06	5.446e-05	6.977e-06	0.0003	.	.	.	.	.	4.4	.	.	D	33	0	0	0	0	0	0.000319081	0	354.03	30	na	13.8997	14.9996	14.9378	14.2152	1.1115	1.19946	1.19452	1.13673	Fanconi anemia pathway - Homo sapiens (human);mTOR signaling pathway - Homo sapiens (human);Steatosis AOP	.	FUNCTION: Regulator of the DNA damage response (DDR). Part of the TTT complex that is required to stabilize protein levels of the phosphatidylinositol 3-kinase-related protein kinase (PIKK) family proteins. The TTT complex is involved in the cellular resistance to DNA damage stresses, like ionizing radiation (IR), ultraviolet (UV) and mitomycin C (MMC). Together with the TTT complex and HSP90 may…	DISEASE: You-Hoover-Fong syndrome (YHFS) [MIM:616954]: A syndrome characterized by severe global developmental delay, intellectual disability, dysmorphic facial features, microcephaly, abnormal movements, congenital heart disease comprising developmental abnormalities of the great vessels, and abnormal auditory and visual function. The transmission pattern is consistent with autosomal recessive i…
F1 II-1	Het	chr16	1552645	1552645	G	C	splicing	TELO2	NM_016111:exon14:c.1654-1G>C;NM_001351846:exon14:c.1654-1G>C	.	.	16p13.3	.	4.029e-06	5.444e-05	6.976e-06	0.0003	.	.	.	.	.	4.4	.	.	D	33	0	0	0	0	0	0.000319081	0	353.27	30	na	13.8997	14.9996	14.9378	14.2152	1.1115	1.19946	1.19452	1.13673	Fanconi anemia pathway - Homo sapiens (human);mTOR signaling pathway - Homo sapiens (human);Steatosis AOP	.	FUNCTION: Regulator of the DNA damage response (DDR). Part of the TTT complex that is required to stabilize protein levels of the phosphatidylinositol 3-kinase-related protein kinase (PIKK) family proteins. The TTT complex is involved in the cellular resistance to DNA damage stresses, like ionizing radiation (IR), ultraviolet (UV) and mitomycin C (MMC). Together with the TTT complex and HSP90 may…	DISEASE: You-Hoover-Fong syndrome (YHFS) [MIM:616954]: A syndrome characterized by severe global developmental delay, intellectual disability, dysmorphic facial features, microcephaly, abnormal movements, congenital heart disease comprising developmental abnormalities of the great vessels, and abnormal auditory and visual function. The transmission pattern is consistent with autosomal recessive i…
F2 II-1	Hom	chr17	18150504	18150504	C	G	exonic	FLII	.	nonsynonymous SNV	FLII:NM_001256265:exon20:c.G2490C:p.Q830H,FLII:NM_001256264:exon21:c.G2622C:p.Q874H,FLII:NM_002018:exon21:c.G2655C:p.Q885H	17p11.2	.	.	.	.	.	.	.	.	.	Uncertain significance	12.19	D	P	D	25.3	.	.	.	.	.	.	.	143.6	63	FLII	47.7738	35.6245	45.5089	45.51	1.11731	0.833169	1.06434	1.06437	.	.	FUNCTION: May play a role as coactivator in transcriptional activation by hormone-activated nuclear receptors (NR) and acts in cooperation with NCOA2 and CARM1. Involved in estrogen hormone signaling. Involved in early embryonic development (By similarity). May play a role in regulation of cytoskeletal rearrangements involved in cytokinesis and cell migration, by inhibiting Rac1-dependent paxilli…	.
F2 II-1	Hom	chr14	92537354	92537354	-	TGCTGCTGCTGCTGCTGCTGCTGCTGCTGCTGCTGCTGCTG	exonic	ATXN3	.	frameshift insertion	ATXN3:NM_001164782:exon2:c.67_68insCAGCAGCAGCAGCAGCAGCAGCAGCAGCAGCAGCAGCAGCA:p.G23Afs*71,ATXN3:NM_001164774:exon3:c.232_233insCAGCAGCAGCAGCAGCAGCAGCAGCAGCAGCAGCAGCAGCA:p.G78Afs*71,ATXN3:NM_001164777:exon3:c.112_113insCAGCAGCAGCAGCAGCAGCAGCAGCAGCAGCAGCAGCAGCA:p.G38Afs*71,ATXN3:NM_001164776:exon4:c.277_278insCAGCAGCAGCAGCAGCAGCAGCAGCAGCAGCAGCAGCAGCA:p.G93Afs*71,ATXN3:NM_001164778:exon6:c.430_431ins…	14q32.12	.	.	.	.	.	.	.	.	.	.	.	.	.	.	.	.	.	.	.	.	.	.	2437.64	136	na	2.91807	3.44318	3.79105	3.09043	1.2543	1.48	1.62953	1.32838	Protein processing in endoplasmic reticulum - Homo sapiens (human);Josephin domain DUBs;Post-translational protein modification;Metabolism of proteins;Deubiquitination	.	FUNCTION: Deubiquitinating enzyme involved in protein homeostasis maintenance, transcription, cytoskeleton regulation, myogenesis and degradation of misfolded chaperone substrates (PubMed:12297501, PubMed:17696782, PubMed:23625928, PubMed:28445460, PubMed:16118278). Binds long polyubiquitin chains and trims them, while it has weak or no activity against chains of 4 or less ubiquitins (PubMed:1769…	DISEASE: Spinocerebellar ataxia 3 (SCA3) [MIM:109150]: Spinocerebellar ataxia is a clinically and genetically heterogeneous group of cerebellar disorders. Patients show progressive incoordination of gait and often poor coordination of hands, speech and eye movements, due to cerebellum degeneration with variable involvement of the brainstem and spinal cord. SCA3 belongs to the autosomal dominant c…
F2 II-1	Het	chr17	18157928	18157928	T	G	exonic	FLII	.	nonsynonymous SNV	FLII:NM_001256264:exon6:c.A449C:p.N150T,FLII:NM_002018:exon6:c.A482C:p.N161T	17p11.2	.	.	.	.	.	.	.	.	.	Uncertain significance	16.19	D	D	D	27.7	.	.	.	.	.	.	.	150.6	117	FLII	47.7738	35.6245	45.5089	45.51	1.11731	0.833169	1.06434	1.06437	.	.	FUNCTION: May play a role as coactivator in transcriptional activation by hormone-activated nuclear receptors (NR) and acts in cooperation with NCOA2 and CARM1. Involved in estrogen hormone signaling. Involved in early embryonic development (By similarity). May play a role in regulation of cytoskeletal rearrangements involved in cytokinesis and cell migration, by inhibiting Rac1-dependent paxilli…	.
F2 II-1	Het	chr12	81063154	81063154	C	T	exonic	PTPRQ	.	nonsynonymous SNV	PTPRQ:NM_001145026:exon38:c.C5848T:p.P1950S	12q21.31	.	3.854e-05	0.0005	3.199e-05	0.0006	.	.	.	.	Uncertain significance	7.14	.	.	D	29.5	0	0	0	0	0	0.000322373	0	1218.6	69	na	0.433454	0.0564892	0.0708036	0.0755329	1.2539	0.163413	0.204822	0.218503	.	MAPK signaling pathway	FUNCTION: Phosphatidylinositol phosphatase required for auditory function. May act by regulating the level of phosphatidylinositol 4,5-bisphosphate (PIP2) level in the basal region of hair bundles. Can dephosphorylate a broad range of phosphatidylinositol phosphates, including phosphatidylinositol 3,4,5-trisphosphate and most phosphatidylinositol monophosphates and diphosphates. Phosphate can be …	DISEASE: Deafness, autosomal recessive, 84A (DFNB84A) [MIM:613391]: A form of non-syndromic deafness characterized by progressive, sensorineural hearing loss and vestibular dysfunction. {ECO:0000269|PubMed:20346435, ECO:0000269|PubMed:20472657}. Note=The disease is caused by mutations affecting the gene represented in this entry.; DISEASE: Deafness, autosomal dominant, 73 (DFNA73) [MIM:617663]: A…
F2 II-1	Het	chr12	81063163	81063163	G	A	exonic	PTPRQ	.	nonsynonymous SNV	PTPRQ:NM_001145026:exon38:c.G5857A:p.V1953I	12q21.31	.	0.0001	0.0016	0.0002	0.0039	.	.	.	.	Uncertain significance	2.14	.	.	D	22.1	0	0	0	0	0	0.00225661	0	1249.6	65	na	0.433454	0.0564892	0.0708036	0.0755329	1.2539	0.163413	0.204822	0.218503	.	MAPK signaling pathway	FUNCTION: Phosphatidylinositol phosphatase required for auditory function. May act by regulating the level of phosphatidylinositol 4,5-bisphosphate (PIP2) level in the basal region of hair bundles. Can dephosphorylate a broad range of phosphatidylinositol phosphates, including phosphatidylinositol 3,4,5-trisphosphate and most phosphatidylinositol monophosphates and diphosphates. Phosphate can be …	DISEASE: Deafness, autosomal recessive, 84A (DFNB84A) [MIM:613391]: A form of non-syndromic deafness characterized by progressive, sensorineural hearing loss and vestibular dysfunction. {ECO:0000269|PubMed:20346435, ECO:0000269|PubMed:20472657}. Note=The disease is caused by mutations affecting the gene represented in this entry.; DISEASE: Deafness, autosomal dominant, 73 (DFNA73) [MIM:617663]: A…
F2 II-1	Hom	chr10	22675795	22675795	A	-	exonic	SPAG6	.	frameshift deletion	SPAG6:NM_001253855:exon4:c.519delA:p.K174Sfs*6,SPAG6:NM_012443:exon5:c.585delA:p.K196Sfs*6,SPAG6:NM_172242:exon5:c.585delA:p.K196Sfs*6,SPAG6:NM_001253854:exon8:c.510delA:p.K171Sfs*6	10p12.2	.	4.068e-06	5.439e-05	.	.	8.249e-06	0.0001	.	.	.	.	.	.	.	.	.	.	.	.	.	.	.	7531.03	211	SPAG6	40.3678	0.0244572	0.0168643	0.0194241	58.9806	0.035734	0.0246401	0.0283803	.	.	FUNCTION: Important for structural integrity of the central apparatus in the sperm tail and for flagellar motility. {ECO:0000250, ECO:0000269|PubMed:10493827}.;	.
F2 II-1	Het	chr14	64066363	64066363	G	A	exonic	WDR89	.	stopgain	WDR89:NM_001258272:exon3:c.C298T:p.R100X,WDR89:NM_080666:exon3:c.C298T:p.R100X,WDR89:NM_001008726:exon4:c.C298T:p.R100X	14q23.2	.	.	.	0.0023	0.0084	.	.	.	.	Uncertain significance	5.6	.	.	D	33	.	.	.	.	0	0.00450763	0	1053.77	145	na	2.50305	2.8442	2.86826	2.60085	1.08475	1.23259	1.24302	1.12713	.	.	.	.
F2 II-1	Het	chr14	64066367	64066367	A	T	exonic	WDR89	.	nonsynonymous SNV	WDR89:NM_001258272:exon3:c.T294A:p.D98E,WDR89:NM_080666:exon3:c.T294A:p.D98E,WDR89:NM_001008726:exon4:c.T294A:p.D98E	14q23.2	.	.	.	0.0023	0.0076	.	.	.	.	Uncertain significance	10.19	D	P	D	20.1	.	.	.	.	0	0.00552486	0	1055.77	148	na	2.50305	2.8442	2.86826	2.60085	1.08475	1.23259	1.24302	1.12713	.	.	.	.
F2 II-1	Het	chr19	47588604	47588604	T	G	exonic	ZC3H4	.	nonsynonymous SNV	ZC3H4:NM_015168:exon7:c.A938C:p.Y313S	19q13.32	.	.	.	.	.	8.739e-06	0	.	.	Uncertain significance	11.2	D	D	D	26.9	.	.	.	.	.	.	.	149.77	138	na	11.1116	8.69108	8.7259	6.80131	1.77147	1.38558	1.39113	1.0843	.	.	.	.
F2 II-1	Het	chr19	47572592	47572592	C	T	exonic	ZC3H4	.	nonsynonymous SNV	ZC3H4:NM_015168:exon14:c.G2155A:p.G719R	19q13.32	0.00199681	0.0004	0.0049	0.0004	0.0077	0.0004	0.0047	.	.	Uncertain significance	6.2	D	P	D	24.9	1	1	0	0	0	0.00510856	0	2133.6	183	na	11.1116	8.69108	8.7259	6.80131	1.77147	1.38558	1.39113	1.0843	.	.	.	.
F2 II-1	Hemi	chrX	124455356	124455356	T	C	exonic	LOC100129520	.	nonsynonymous SNV	LOC100129520:NM_001195272:exon1:c.T1388C:p.L463P	Xq25	0.000529801	0.0002	0.0026	9.72e-05	0.0021	.	.	.	.	Uncertain significance	1.5	.	.	.	1.723	0	0	0	0	0	0.00183486	0	3339.03	104
[truncated: 23 more columns]
